# Supplementary material for: Analysis of whiB7 in Mycobacterium tuberculosis reveals novel AT-hook deletion mutations
Source: Sci Rep. 2023 Aug 16;13:13324. doi: 10.1038/s41598-023-40152-2 (PMC10432532; doi:10.1038/s41598-023-40152-2)
Supplement: Supplementary file 2 — Supplementary Table S2. [file 41598_2023_40152_MOESM2_ESM.xlsx]

## Sheet: Whib7 mutations
Supplementary Table S2. List of the mutations in the whiB7 originally derived from annotation of SNVs using SnpEff v4.3t with the H37Rv reference genome (NC_000962.3).
Position in whiB7, in the H37Rv genome	Number of isolates with the mutation	Nucleotide change	Amino acid change	Predicted genetic effects of mutations	Predicted degree of effect	Loss of Function	Sublineages that the mutation was identified (Mutated/Total isolates)
3568408	2	c.272T>G	p.Val91Gly	missense_variant	MODERATE		L2.2.M4.9(2/1189)
3568410	3	c.270T>G	p.Ala90Ala	synonymous_variant	LOW		L1.1.2.2(3/1157)
3568418	67	c.250_261delGGACGTCCGCGCAinsA,	p.Gly84fs	frameshift_variant&missense_variant	HIGH	present	L4.1(23/458), L2.2.AA1(16/607), L3(7/3333), L4.6.2.2(5/550), L2.2.M4(3/720), L2.2.M4.5(2/1062), L2.2.M1.1(2/1172), L1.1.2.2(1/1157), L2.2.AA3.1(1/1029), L2.2.M2.1(1/525), L2.2.M4.7(1/376), L2.2.M4.9(1/1189), L2.2.M4.9.1(1/653), L4(1/301), L4.1.2(1/450), L4.8(1/2238)
3568422	3	c.254_261GTCCGCGCA>A	p.Gly84fs	frameshift_variant&missense_variant	HIGH	present	L6 (3/540)
3568434	41	c.245_246insTT	p.Arg83fs	frameshift_variant	HIGH		L2.2.AA3.1(39/1029), L2.2.M1.1(1/1120), L2.2.M4.5(1/848)
3568438	41	c.242G>A	p.Arg81His	missense_variant	MODERATE		L2.2.AA3.1(39/1029),L2.2.M1.1(1/1120), L2.2.M4.5(1/848)
3568439	1	c.241C>T	p.Arg81Cys	missense_variant	MODERATE		L4.1.2 (1/450)
3568440	1	c.239_240insCA	p.Lys80fs	frameshift_variant	HIGH		L2.2.M4.5 (1/1062)
3568442	39	c.238A>C	p.Lys80Gln	missense_variant	MODERATE		L2.2.AA3.1(39/1029)
3568443	39	c.237C>A	p.His79fs	frameshift_variant&missense_variant	HIGH	present	L2.2.AA3.1(39/1029)
3568444	1	c.234_236delTCA	p.Ser78fs	frameshift_variant&missense_variant	HIGH	present	L1.2.2.2 (1/260)
3568445	1	c.235C>T	p.His79fs	frameshift_variant&missense_variant	HIGH	present	L1.2.2.2(1/260)
3568445	1	c.235delC	p.His79fs	frameshift_variant&missense_variant	HIGH	present	L2.2.M4.5(1/1062)
3568447	2	c.233G>A	p.Ser78Asn	missense_variant	MODERATE		L3.1.1(2/678)
3568454	1	c.226A>G	p.Ile76Val	missense_variant	MODERATE		L4.3.3(1/1566)
3568460	1	c.219delA	p.Gly74fs	frameshift_variant	HIGH		L6(1/540)
3568471	1	c.209T>C	p.Ile70Thr	missense_variant	MODERATE		L2.2.M5(1/305)
3568472	3	c.208A>G	p.Ile70Val	missense_variant	MODERATE		L2.2.M2.2(2/522), L2.2.AA3.2(1/785)
3568480	12	c.200G>T	p.Gly67Val	missense_variant	MODERATE		L5(12/181)
3568487	17	c.192dupC	p.Val65fs	frameshift_variant	HIGH		L2.2.AA3.1(13/1029), L2.2.AA2 (1/374), L4.4.1.2(2/83), L4.1.2.1(1/2491)
3568488	1098	c.191delG	p.Gly64fs	frameshift_variant	HIGH	present	L1.2.2.3(534/536), L1.2.2.2(260/260), L1.2.2.1(160/160), L1.2.2.4(120/120), L1.2.2(5/5), L1.2.2.5(19/19)
3568492	2	c.188G>A	p.Trp63fs	frameshift_variant&missense_variant	HIGH	present	L1.3.2(2/602)
3568492	1	c.188G>T	p.Trp63fs	frameshift_variant&missense_variant	HIGH	present	L3(1/3333)
3568500	1	c.180T>G	p.Ala60Ala	synonymous_variant	LOW		L2.2.AA2(1/386)
3568503	12	c.177G>T	p.Arg59Arg	synonymous_variant	LOW		L4.8(12/2238)
3568505	1	c.175C>T	p.Arg59Trp	missense_variant	MODERATE		L4.8(1/2238)
3568507	26	c.173A>G	p.Gln58Arg	missense_variant	MODERATE		L1.1.2.2(26/1157)
3568512	1	c.168G>A	p.Ala56Ala	synonymous_variant	LOW		L4.5.3(1/324)
3568514	1	c.166G>C	p.Ala56Pro	missense_variant	MODERATE		L1.1.1.1(1/502)
3568515	2	c.165G>C	p.Ala55Ala	synonymous_variant	LOW		L3(2/3333)
3568516	1	c.164C>A	p.Ala55Glu	missense_variant	MODERATE		L4.2.2(1/649)
3568520	2	c.160G>A	p.Ala54Thr	missense_variant	MODERATE		L2.2.M1.4(2/239)
3568525	1	c.155G>A	p.Cys52Tyr	missense_variant	MODERATE		L4.4.2(1/615)
3568528	1	c.152A>G	p.Gln51Arg	missense_variant	MODERATE		L3.1.2.1(1/237)
3568531	3	c.149G>T	p.Arg50Leu	missense_variant	MODERATE		L4.3.1(3/85)
3568535	1	c.109_144delGAGGTAGCCAAGACACTGTGTGTGAGCTGCCCGATC	p.Glu37_Ile48del	conservative_inframe_deletion	MODERATE		L4.9(1/1073)
3568539	4	c. 141G>T	p.Ile48fs	frameshift_variant&missense_variant	HIGH	present	L4.3.4.2(2/576), L4.3.4(2/27)
3568539	1	c.141delG	p.Pro47fs	frameshift_variant&missense_variant	HIGH	present	L4.9(1/1073)
3568540	1	c.140delC	p.Pro47fs	frameshift_variant&missense_variant	HIGH	present	L4.9(1/1073)
3568540	1	c.140C>T	p.Pro47fs	frameshift_variant&missense_variant	HIGH	present	L6(1/540)
3568541	1	c.139delC	p.Pro47fs	frameshift_variant&missense_variant	HIGH	present	L4.9(1/1073)
3568541	1	c.139C>T	p.Pro47fs	frameshift_variant&missense_variant	HIGH	present	L2.1(1/275)
3568547	2	c.131_132delTG	p.Val44fs	frameshift_variant&missense_variant	HIGH		L4.8(2/2238)
3568547	2	c.131_133delTGA	p.Val44fs	frameshift_variant&missense_variant	HIGH		L2.2.AA1(2/607)
3568547	2	c.133A>G	p.Ser45fs	frameshift_variant&missense_variant	HIGH		L2.2.AA3.2(2/785)
3568547	1	c.133A>C	p.Ser45Arg	frameshift_variant&missense_variant	HIGH		L4.9(1/1073)
3568550	1	c.130delG	p.Val44fs	frameshift_variant&missense_variant	HIGH	present	L4.9(1/1073)
3568550	3	c.130G>C	p.Val44fs	frameshift_variant&missense_variant	HIGH	present	L3.1.2(3/362)
3568555	1	c.125delT	p.Leu42fs	frameshift_variant&missense_variant	HIGH	present	L4.9(1/1073)
3568555	26	c.125T>C	p.Leu42fs	frameshift_variant&missense_variant	HIGH	present	L2.2.AA3.1(26/1029)
3568557	1	c.123A>G	p.Leu42fs	frameshift_variant&missense_variant	HIGH	present	L4.1.2(1/450)
3568557	1	c.123delA	p.Thr41fs	frameshift_variant&missense_variant	HIGH	present	L4.9(1/1073)
3568560	1	c.120delG	p.Lys40fs	frameshift_variant&missense_variant	HIGH	present	L4.9(1/1073)
3568560	3	c.120G>T	p.Lys40fs	frameshift_variant&missense_variant	HIGH	present	L4.3.4.2.1(1/151), L1.1.1.1(2/502)
3568568	1	c.112G>A	p.Val38fs	frameshift_variant&missense_variant	HIGH	present	L4.2.2(1/649)
3568568	1	c.112delG	p.Val38fs	frameshift_variant&missense_variant	HIGH	present	L4.9(1/1073)
3568574	1	c.106C>T	p.Leu36Phe	missense_variant	MODERATE		L4.5.2(1/396)
3568575	2	c.105T>C	p.Gly35Gly	synonymous_variant	LOW		L4.8(2/2238)
3568579	3	c.101C>T	p.Ala34Val	missense_variant	MODERATE		L3.1.2.1(3/237)
3568580	1	c.100G>A	p.Ala34Thr	missense_variant	MODERATE		L4.5.3(1/324)
3568581	1	c.99G>T	p.Pro33Pro	synonymous_variant	LOW		L4.5.2(1/396)
3568582	1	c.98C>T	p.Pro33Leu	missense_variant	MODERATE		L4.8(1/2238)
3568583	2	c.97C>A	p.Pro33Thr	missense_variant	MODERATE		L1.1.1(2/59)
3568584	2	c.96C>T	p.Thr32Thr	synonymous_variant	LOW		L4.8(2/2238)
3568585	1	c.95C>T	p.Thr32Ile	missense_variant	MODERATE		L6(1/540)
3568589	6	c.91G>A	p.Asp31Asn	missense_variant	MODERATE		L1.1.1.11(6/35)
3568590	2	c.90C>T	p.Ala30Ala	synonymous_variant	LOW		L3.1.2(1/362), L1.2.2.5(1/19)
3568594	1	c.86T>C	p.Phe29Ser	missense_variant	MODERATE		L4.1.2.1(1/2700)
3568595	4	c.85T>A	p.Phe29Ile	missense_variant	MODERATE		L2.2.M4(4/720)
3568600	1	c.80T>C	p.Leu27fs	frameshift_variant&missense_variant	HIGH	present	L2.2.M3(1/951)
3568600	4	c.80T>G	p.Leu27fs	frameshift_variant&missense_variant	HIGH	present	L2.2.M4.5(4/1062)
3568603	1	c.77A>G	p.Asp26Gly	missense_variant	MODERATE		L4.5.3(1/524)
3568605	4	c.75C>T	p.Pro25Pro	synonymous_variant	LOW		L4.8(4/2238)
3568607	1	c.73C>G	p.Pro25Ala	missense_variant	MODERATE		L2.2.M1.1(1/1172)
3568610	12	c.70G>C	p.Asp24His	missense_variant	MODERATE		L4.7(12/338)
3568611	2	c.69T>C	p.Gly23Gly	synonymous_variant	LOW		L1.1.2.2(2/1157)
3568613	1	c.67G>A	p.Gly23Ser	missense_variant	MODERATE		L3(1/3333)
3568616	2	c.64G>T	p.Val22Phe	missense_variant	MODERATE		L4.8(2/2238)
3568617	4	c.63C>T	p.His21His	synonymous_variant	LOW		L4.8(4/2238)
3568620	6	c.60C>T	p.Cys20Cys	synonymous_variant	LOW		L4.5.1(2/310), L1.1.3.1(4/351)
3568621	4	c.59G>A	p.Cys20Tyr	missense_variant	MODERATE		L1.1.3.1(4/351)
3568622	1	c.58T>C	p.Cys20Arg	missense_variant	MODERATE		L2.2.M1.4(1/239)
3568626	3	c.53delT	p.Leu18fs	frameshift_variant	HIGH		L4.8(1/2238), L4.6.2.2(1/550), L4.6.2(1/44)
3568630	2	c.50T>G	p.Val17Gly	missense_variant	MODERATE		L4(2/301)
3568632	2	c.48G>A	p.Pro16Pro	synonymous_variant	LOW		L1.1.2.2(2/1157)
3568634	2	c.46C>T	p.Pro16Ser	missense_variant	MODERATE		L6(1/540), L4.1.2.1(1/2700)
3568645	1	c.35G>A	p.Arg12Lys	missense_variant	MODERATE		L4.7(1/338)
3568646	3	c.33dupC	p.Arg12fs	frameshift_variant	HIGH		L2.2.M1(3/203)
3568648	1	c.32C>G	p.Pro11fs	frameshift_variant&missense_variant	HIGH	frameshift_variant	L1.1.1.1(1/502)
3568648	1	c.32C>T	p.Pro11fs	frameshift_variant&missense_variant	HIGH	frameshift_variant	L4.4.1.2(1/89)
3568648	4	c.31_32insT	p.Pro11fs	frameshift_variant&missense_variant	HIGH	frameshift_variant	L4.6.2(4/44)
3568649	1	c.31C>A	p.Pro11fs	frameshift_variant&missense_variant	HIGH	present	L3(1/3333)
3568649	8	c.31C>T	p.Pro11fs	frameshift_variant&missense_variant	HIGH	present	L4.5.1(7/310), L4.3.4.2(1/576)
3568650	1	c.30C>T	p.Thr10Thr	synonymous_variant	LOW		L4.3.4.1(1/315)
3568651	1	c.29C>T	p.Thr10Ile	missense_variant	MODERATE		L1.1.1(1/59)
3568658	1	c.20_21delCC	p.Pro7fs	frameshift_variant	HIGH		L3(1/3333)
3568662	1	c.18C>T	p.Pro7fs	frameshift_variant&missense_variant	HIGH	present	L4.8(1/2238)
3568662	5	c.18C>A	p.Val6fs	frameshift_variant&missense_variant	HIGH	present	L2.2.M6.2(5/267)
3568665	3	c.15A>G	p.Thr5fs	frameshift_variant&missense_variant	HIGH		L4.4.1.1(3/480)
3568665	1	c.15A>C	p.Thr5fs	missense_variant	HIGH		L2.2.AA2(1/386)
3568670	1	c.10C>T	p.Leu4Leu	synonymous_variant	LOW		L3(1/3333)
3568672	3	c.8T>C	p.Val3Ala	missense_variant	MODERATE		L4.3.1(3/85)
3568673	1	c.7G>A	p.Val3Ile	missense_variant	MODERATE		L4.1.2(1/450)
3568675	1	c.5C>T	p.Ser2Leu	missense_variant	MODERATE		L4.8(1/2238)
3568676	2	c.4T>G	p.Ser2Ala	missense_variant	MODERATE		L4.2.2(2/649)
3568679	1	c.1G>T	p.Val1Leu	missense_variant	MODERATE		L2.2.AA2(1/386)
