# Supplementary material for: Analysis of whiB7 in Mycobacterium tuberculosis reveals novel AT-hook deletion mutations
Source: Sci Rep. 2023 Aug 16;13:13324. doi: 10.1038/s41598-023-40152-2 (PMC10432532; doi:10.1038/s41598-023-40152-2)
Supplement: Supplementary file 3 — Supplementary Table S3. [file 41598_2023_40152_MOESM3_ESM.xlsx]

## Sheet: 40,520 isolates
Supplementary Table S3. List of accession numbers of 40,520 Mtb isolates
DRR019435
DRR019436
DRR019437
DRR019438
DRR019439
DRR019440
DRR019443
DRR019444
DRR034340
DRR034342
DRR034343
DRR034344
DRR034345
DRR034346
DRR034347
DRR034348
DRR034349
DRR034350
DRR034351
DRR034353
DRR034354
DRR034355
DRR034356
DRR034357
DRR034358
DRR034359
DRR034360
DRR034361
DRR034362
DRR034363
DRR034364
DRR034365
DRR034366
DRR034367
DRR034368
DRR034369
DRR034370
DRR034372
DRR034373
DRR034374
DRR034375
DRR034376
DRR034377
DRR034378
DRR034379
DRR034380
DRR034381
DRR034382
DRR034383
DRR034385
DRR034387
DRR034388
DRR034389
DRR034390
DRR034391
DRR034392
DRR034393
DRR034394
DRR034395
DRR034396
DRR034397
DRR034398
DRR034399
DRR034400
DRR034401
DRR034402
DRR034403
DRR034404
DRR034405
DRR034406
DRR034408
DRR034409
DRR034410
DRR034411
DRR034412
DRR034413
DRR034414
DRR034415
DRR034416
DRR034417
DRR034418
DRR034420
DRR034421
DRR034422
DRR034423
DRR034425
DRR034426
DRR034427
DRR034428
DRR034429
DRR034430
DRR034431
DRR034432
DRR034433
DRR034434
DRR034435
DRR034436
DRR034437
DRR034438
DRR034439
DRR034440
DRR034441
DRR034442
DRR034443
DRR034444
DRR034445
DRR034446
DRR034447
DRR034448
DRR034450
DRR034451
DRR034452
DRR034453
DRR034454
DRR034455
DRR034456
DRR034457
DRR034459
DRR034460
DRR034461
DRR034462
DRR034463
DRR034464
DRR034465
DRR034466
DRR034467
DRR034468
DRR034469
DRR034470
DRR034471
DRR034472
DRR034473
DRR034474
DRR034475
DRR034476
DRR034477
DRR034478
DRR034479
DRR034480
DRR034481
DRR034482
DRR034483
DRR034484
DRR034485
DRR034486
DRR034487
DRR034488
DRR034489
DRR034490
DRR034491
DRR034492
DRR034493
DRR034494
DRR034495
DRR034496
DRR034497
DRR034498
DRR034499
DRR034500
DRR034502
DRR034503
DRR034504
DRR034505
DRR034506
DRR034507
DRR034508
DRR034509
DRR034510
DRR034511
DRR034512
DRR034513
DRR034514
DRR034515
DRR034516
DRR034517
DRR034518
DRR034519
DRR034520
DRR034521
DRR034522
DRR034523
DRR034524
DRR034525
DRR034526
DRR034527
DRR034528
DRR034529
DRR034530
DRR034531
DRR034532
DRR034533
DRR034534
DRR034535
DRR034536
DRR099683
DRR099684
DRR099685
DRR099686
DRR099687
DRR099688
DRR099689
DRR099690
DRR099691
DRR099692
DRR099693
DRR099694
DRR130052
DRR130053
DRR130054
DRR130055
DRR130056
DRR130057
DRR130058
DRR130059
DRR130060
DRR130061
DRR130062
DRR130063
DRR130064
DRR130065
DRR130066
DRR130067
DRR130068
DRR130069
DRR130070
DRR130071
DRR130072
DRR130073
DRR130074
DRR130075
DRR130076
DRR130077
DRR130078
DRR130079
DRR130080
DRR130081
DRR130082
DRR130083
DRR130084
DRR130085
DRR130086
DRR130087
DRR130088
DRR130089
DRR130090
DRR130091
DRR130092
DRR130093
DRR130094
DRR130095
DRR130096
DRR130097
DRR130098
DRR130099
DRR130100
DRR130101
DRR130102
DRR130103
DRR130104
DRR130105
DRR130106
DRR130107
DRR130108
DRR130109
DRR130110
DRR130111
DRR130112
DRR130113
DRR130114
DRR130115
DRR130116
DRR130117
DRR130118
DRR130119
DRR130120
DRR130121
DRR130122
DRR130123
DRR130124
DRR130125
DRR130126
DRR130127
DRR130128
DRR130129
DRR130130
DRR130131
DRR130132
DRR130133
DRR130134
DRR130135
DRR130136
DRR130137
DRR130138
DRR130139
DRR130140
DRR130141
DRR130142
DRR130143
DRR130144
DRR130145
DRR130146
DRR130147
DRR130148
DRR130149
DRR130150
DRR130151
DRR130152
DRR130153
DRR130154
DRR130155
DRR130156
DRR130157
DRR130158
DRR130159
DRR130160
DRR130161
DRR130162
DRR130163
DRR130164
DRR130165
DRR130166
DRR130167
DRR130168
DRR130169
DRR130170
DRR130171
DRR130172
DRR130173
DRR130174
DRR130175
DRR130176
DRR130177
DRR130178
DRR130179
DRR130180
DRR130181
DRR130182
DRR130183
DRR130184
DRR130185
DRR130186
DRR130187
DRR130188
DRR130189
DRR130190
DRR130191
DRR130192
DRR130193
DRR130194
DRR130195
DRR130196
DRR130197
DRR130198
DRR130199
DRR130200
DRR130201
DRR130202
DRR130203
DRR130204
DRR130205
DRR130206
DRR130207
DRR130208
DRR130209
DRR130210
DRR130211
DRR130212
DRR130213
DRR130214
DRR130215
DRR130216
DRR130217
DRR130218
DRR130219
DRR130220
DRR130221
DRR130222
DRR130223
DRR130224
DRR130225
DRR130226
DRR130227
DRR130228
DRR130229
DRR130230
DRR130231
DRR130232
DRR130233
DRR130234
DRR130235
DRR130236
DRR130237
DRR130238
DRR130239
DRR130241
DRR130242
DRR184599
DRR184600
DRR184601
DRR184602
DRR184603
DRR184604
DRR184605
DRR184607
DRR184608
DRR184609
DRR184610
DRR184611
DRR184612
DRR184613
DRR184614
DRR184615
DRR184618
DRR184619
DRR184620
DRR184622
DRR184623
DRR184624
DRR184625
DRR184626
DRR184627
DRR184628
DRR184630
DRR184631
DRR184632
DRR184633
DRR184634
DRR184635
DRR184636
DRR184637
DRR184638
DRR184639
DRR184640
DRR184641
DRR184642
DRR184643
DRR184645
DRR184646
DRR184647
DRR184648
DRR184649
DRR184650
DRR184651
DRR184652
DRR184653
DRR184654
DRR184655
DRR184656
DRR184657
DRR184658
DRR184659
DRR184660
DRR184661
DRR184662
DRR184663
DRR184664
DRR184665
DRR184666
DRR184667
DRR184668
DRR184669
DRR184670
DRR184671
DRR184672
DRR184673
DRR184674
DRR184675
DRR184676
DRR184677
DRR184678
DRR184679
DRR184680
DRR184681
DRR184682
DRR184877
DRR184880
DRR184881
DRR184882
DRR184883
DRR184884
DRR184885
DRR184887
DRR184888
DRR184891
DRR184892
DRR184893
DRR184894
DRR184895
DRR184896
DRR184897
DRR184898
DRR184899
DRR184900
DRR184901
DRR184904
DRR184905
DRR184906
DRR184908
DRR184909
DRR184910
DRR184911
DRR184912
DRR184914
DRR184915
DRR184916
DRR184917
DRR184918
DRR184919
DRR184920
DRR184921
DRR184922
DRR184923
DRR184924
DRR184925
DRR184926
DRR184927
DRR184928
DRR184930
DRR184931
DRR184933
DRR184934
DRR184935
DRR184936
DRR184938
DRR184939
DRR184940
DRR184941
DRR184942
DRR184943
DRR184944
DRR184945
DRR184946
DRR184947
DRR184948
DRR184949
DRR184950
DRR184951
DRR184952
DRR184953
DRR184954
DRR184955
DRR184956
DRR184957
DRR184958
DRR184959
DRR184960
DRR184961
DRR184962
DRR184963
DRR184964
DRR184965
DRR184966
DRR184967
DRR184968
DRR184970
DRR184971
DRR184972
DRR184973
DRR184974
DRR184975
DRR184976
DRR184977
DRR184978
DRR184979
DRR184980
DRR184981
DRR184983
DRR184984
DRR184985
DRR184986
DRR184987
DRR184988
DRR184989
DRR184990
DRR184992
DRR184993
DRR184994
DRR184995
DRR184996
DRR184997
DRR184998
DRR184999
DRR185001
DRR185002
DRR185004
DRR185005
DRR185006
DRR185007
DRR185008
DRR185009
DRR185010
DRR185011
DRR185012
DRR185013
DRR185014
DRR185015
DRR185016
DRR185017
DRR185018
DRR185019
DRR185020
DRR185021
DRR185022
DRR185023
DRR185025
DRR185027
DRR185028
DRR185029
DRR185030
DRR185031
DRR185032
DRR185033
DRR185034
DRR185035
DRR185036
DRR185037
DRR185038
DRR185039
DRR185040
DRR185041
DRR185042
DRR185043
DRR185044
DRR185045
DRR185046
DRR185047
DRR185049
DRR185051
DRR185052
DRR185053
DRR185054
DRR185055
DRR185056
DRR185057
DRR185058
DRR185059
DRR185060
DRR185061
DRR185062
DRR185063
DRR185064
DRR185065
DRR185066
DRR185067
DRR185068
DRR185070
DRR185073
DRR185074
DRR185076
DRR185077
DRR185078
DRR185079
DRR185080
DRR185081
DRR185082
DRR185083
DRR185084
DRR185085
DRR185086
DRR185087
DRR185088
DRR185089
DRR185090
DRR185091
DRR185092
DRR185093
DRR185094
DRR185095
DRR185096
DRR185097
DRR185098
DRR185099
DRR185100
DRR185101
DRR185102
DRR185103
DRR185104
DRR185105
DRR185106
DRR185107
DRR185108
DRR185109
DRR185110
DRR185111
DRR185112
DRR185113
DRR185114
DRR185115
DRR185116
DRR185117
DRR185118
DRR185119
DRR185120
DRR185121
DRR185122
ERR023728
ERR023729
ERR023730
ERR023731
ERR023732
ERR023733
ERR023734
ERR023735
ERR023736
ERR023737
ERR023738
ERR023739
ERR023740
ERR023744
ERR023746
ERR023747
ERR023748
ERR023754
ERR023755
ERR023756
ERR023757
ERR023758
ERR023759
ERR023760
ERR023761
ERR023762
ERR023764
ERR024337
ERR024338
ERR024339
ERR024340
ERR024342
ERR024343
ERR024344
ERR024345
ERR024346
ERR024347
ERR024349
ERR024350
ERR024351
ERR024352
ERR024353
ERR024354
ERR024355
ERR024356
ERR024357
ERR024358
ERR024359
ERR025413
ERR025414
ERR025415
ERR025416
ERR025417
ERR025418
ERR025419
ERR025420
ERR025421
ERR025422
ERR025423
ERR025424
ERR025425
ERR025426
ERR025427
ERR025428
ERR025429
ERR025430
ERR025431
ERR025432
ERR025433
ERR025434
ERR025435
ERR025436
ERR025438
ERR025439
ERR025440
ERR025441
ERR025443
ERR025444
ERR025448
ERR025452
ERR025453
ERR025455
ERR025456
ERR025458
ERR025459
ERR025460
ERR025833
ERR025834
ERR025835
ERR025836
ERR026472
ERR026473
ERR026474
ERR026475
ERR026476
ERR026477
ERR026478
ERR026479
ERR026480
ERR026481
ERR026482
ERR028607
ERR028608
ERR028609
ERR028610
ERR028611
ERR028612
ERR028613
ERR028614
ERR028615
ERR028616
ERR028617
ERR028618
ERR028619
ERR028620
ERR028621
ERR028622
ERR028623
ERR028624
ERR028625
ERR028626
ERR028627
ERR028628
ERR028629
ERR029201
ERR029202
ERR029203
ERR029204
ERR029205
ERR029206
ERR029207
ERR029209
ERR029210
ERR029211
ERR036193
ERR036195
ERR036209
ERR036210
ERR036216
ERR036218
ERR036243
ERR037482
ERR037488
ERR037492
ERR037502
ERR037546
ERR038260
ERR038261
ERR038262
ERR038263
ERR038264
ERR038265
ERR038266
ERR038269
ERR038270
ERR038271
ERR038272
ERR038273
ERR038280
ERR038287
ERR038288
ERR038298
ERR038299
ERR038300
ERR038743
ERR038752
ERR038753
ERR039323
ERR039324
ERR039331
ERR039332
ERR039333
ERR039334
ERR040086
ERR040087
ERR040088
ERR040089
ERR040090
ERR040091
ERR040093
ERR040107
ERR040108
ERR040114
ERR040118
ERR040119
ERR040123
ERR040126
ERR040129
ERR040133
ERR040136
ERR040139
ERR040140
ERR040141
ERR046730
ERR046846
ERR046847
ERR046862
ERR047880
ERR047881
ERR047882
ERR047883
ERR047884
ERR047885
ERR047886
ERR047887
ERR047888
ERR047889
ERR047890
ERR047891
ERR067576
ERR067577
ERR067578
ERR067579
ERR067580
ERR067581
ERR067582
ERR067583
ERR067584
ERR067585
ERR067586
ERR067587
ERR067588
ERR067589
ERR067590
ERR067591
ERR067592
ERR067593
ERR067594
ERR067595
ERR067596
ERR067597
ERR067598
ERR067599
ERR067600
ERR067601
ERR067602
ERR067603
ERR067604
ERR067605
ERR067606
ERR067607
ERR067608
ERR067609
ERR067610
ERR067611
ERR067612
ERR067613
ERR067614
ERR067615
ERR067616
ERR067617
ERR067618
ERR067619
ERR067620
ERR067621
ERR067622
ERR067623
ERR067624
ERR067625
ERR067626
ERR067627
ERR067628
ERR067629
ERR067630
ERR067631
ERR067632
ERR067633
ERR067634
ERR067635
ERR067636
ERR067637
ERR067638
ERR067639
ERR067640
ERR067641
ERR067642
ERR067643
ERR067644
ERR067645
ERR067646
ERR067647
ERR067648
ERR067649
ERR067650
ERR067651
ERR067652
ERR067653
ERR067654
ERR067655
ERR067656
ERR067657
ERR067658
ERR067659
ERR067660
ERR067661
ERR067662
ERR067663
ERR067664
ERR067665
ERR067666
ERR067667
ERR067668
ERR067669
ERR067670
ERR067671
ERR067672
ERR067673
ERR067674
ERR067675
ERR067676
ERR067677
ERR067678
ERR067680
ERR067682
ERR067683
ERR067684
ERR067685
ERR067686
ERR067687
ERR067688
ERR067689
ERR067690
ERR067691
ERR067692
ERR067693
ERR067694
ERR067695
ERR067696
ERR067697
ERR067698
ERR067700
ERR067701
ERR067702
ERR067703
ERR067704
ERR067705
ERR067706
ERR067707
ERR067708
ERR067709
ERR067710
ERR067711
ERR067713
ERR067714
ERR067715
ERR067716
ERR067717
ERR067718
ERR067719
ERR067720
ERR067721
ERR067722
ERR067723
ERR067724
ERR067725
ERR067726
ERR067727
ERR067728
ERR067729
ERR067730
ERR067731
ERR067732
ERR067733
ERR067734
ERR067735
ERR067736
ERR067737
ERR067738
ERR067739
ERR067740
ERR067741
ERR067742
ERR067743
ERR067744
ERR067745
ERR067746
ERR067747
ERR067749
ERR067750
ERR067751
ERR067752
ERR067753
ERR067754
ERR067755
ERR067756
ERR067757
ERR067758
ERR067759
ERR067760
ERR067761
ERR067762
ERR067763
ERR067764
ERR067765
ERR067766
ERR067767
ERR072080
ERR072094
ERR1034576
ERR1034577
ERR1034578
ERR1034579
ERR1034580
ERR1034581
ERR1034582
ERR1034583
ERR1034584
ERR1034585
ERR1034586
ERR1034588
ERR1034589
ERR1034590
ERR1034591
ERR1034592
ERR1034593
ERR1034594
ERR1034595
ERR1034596
ERR1034597
ERR1034598
ERR1034599
ERR1034600
ERR1034601
ERR1034602
ERR1034603
ERR1034604
ERR1034605
ERR1034606
ERR1034607
ERR1034608
ERR1034609
ERR1034610
ERR1034611
ERR1034612
ERR1034613
ERR1034614
ERR1034615
ERR1034616
ERR1034617
ERR1034685
ERR1034688
ERR1034690
ERR1034693
ERR1034694
ERR1034695
ERR1034697
ERR1034699
ERR1034700
ERR1034701
ERR1035086
ERR1035087
ERR1035088
ERR1035089
ERR1035090
ERR1035092
ERR1035093
ERR1035094
ERR1035095
ERR1035096
ERR1035097
ERR1035098
ERR1035099
ERR1035100
ERR1035101
ERR1035102
ERR1035103
ERR1035104
ERR1035105
ERR1035107
ERR1035108
ERR1035109
ERR1035110
ERR1035111
ERR1035112
ERR1035114
ERR1035115
ERR1035116
ERR1035117
ERR1035118
ERR1035119
ERR1035120
ERR1035121
ERR1035123
ERR1035124
ERR1035125
ERR1035126
ERR1035127
ERR1035128
ERR1035129
ERR1035130
ERR1035131
ERR1035132
ERR1035133
ERR1035134
ERR1035135
ERR108420
ERR108421
ERR108422
ERR108423
ERR108424
ERR108425
ERR108426
ERR108427
ERR108428
ERR108429
ERR108430
ERR108432
ERR108433
ERR108434
ERR108435
ERR108436
ERR108437
ERR108439
ERR108440
ERR108441
ERR108442
ERR108443
ERR108444
ERR108445
ERR108446
ERR108447
ERR108448
ERR108449
ERR108450
ERR108451
ERR108452
ERR108453
ERR108454
ERR108455
ERR108456
ERR108457
ERR108458
ERR108459
ERR108460
ERR108461
ERR108462
ERR108463
ERR108464
ERR108465
ERR108466
ERR108467
ERR108468
ERR108469
ERR108470
ERR108472
ERR108473
ERR108474
ERR108475
ERR108476
ERR108477
ERR108478
ERR108479
ERR108480
ERR108481
ERR108482
ERR108483
ERR108484
ERR108485
ERR108486
ERR108487
ERR108488
ERR108489
ERR108490
ERR108491
ERR108492
ERR108493
ERR108494
ERR108495
ERR108496
ERR108497
ERR108498
ERR108499
ERR108500
ERR108501
ERR108502
ERR108503
ERR108504
ERR108505
ERR108506
ERR108507
ERR108508
ERR108509
ERR108510
ERR108511
ERR108512
ERR108513
ERR108514
ERR108515
ERR117449
ERR117450
ERR117451
ERR117452
ERR117453
ERR117454
ERR117455
ERR117456
ERR117457
ERR117458
ERR117459
ERR117460
ERR117461
ERR117462
ERR117463
ERR117464
ERR117465
ERR117466
ERR117467
ERR117468
ERR117469
ERR117470
ERR1194779
ERR1194780
ERR1194781
ERR1194782
ERR1194783
ERR1194784
ERR1194785
ERR1194786
ERR1194787
ERR1194788
ERR1194789
ERR1194790
ERR1194791
ERR1194792
ERR1194793
ERR1194794
ERR1194795
ERR1194796
ERR1194797
ERR124645
ERR124646
ERR126598
ERR126604
ERR126616
ERR126617
ERR126620
ERR126633
ERR126640
ERR126644
ERR133798
ERR133799
ERR133800
ERR133801
ERR133802
ERR133803
ERR133804
ERR133805
ERR133806
ERR133807
ERR133808
ERR133809
ERR133810
ERR133811
ERR133812
ERR133813
ERR133814
ERR133815
ERR133816
ERR133817
ERR133818
ERR133819
ERR133820
ERR133821
ERR133822
ERR133823
ERR133824
ERR133826
ERR133827
ERR133828
ERR133829
ERR133830
ERR133831
ERR133832
ERR133833
ERR133834
ERR133835
ERR133836
ERR133837
ERR133838
ERR133839
ERR133840
ERR133841
ERR133842
ERR133843
ERR133844
ERR133845
ERR133846
ERR133847
ERR133848
ERR133849
ERR133850
ERR133851
ERR133852
ERR133853
ERR133854
ERR133855
ERR133856
ERR133857
ERR133858
ERR133859
ERR133860
ERR133861
ERR133862
ERR133863
ERR133864
ERR133865
ERR133866
ERR133867
ERR133868
ERR133869
ERR133870
ERR133871
ERR133872
ERR133873
ERR133874
ERR133875
ERR133876
ERR133877
ERR133878
ERR133879
ERR133880
ERR133881
ERR133882
ERR133883
ERR133884
ERR133885
ERR133886
ERR133887
ERR133888
ERR133889
ERR133890
ERR133891
ERR133892
ERR133893
ERR133894
ERR133895
ERR133896
ERR133897
ERR133898
ERR133899
ERR133900
ERR133901
ERR133902
ERR133903
ERR133904
ERR133905
ERR133906
ERR133907
ERR133908
ERR133909
ERR133910
ERR133911
ERR133912
ERR133913
ERR133914
ERR133915
ERR133916
ERR133917
ERR133918
ERR133919
ERR133920
ERR133921
ERR133922
ERR133924
ERR133925
ERR133926
ERR133927
ERR133929
ERR133930
ERR133931
ERR133932
ERR133933
ERR133934
ERR133935
ERR133936
ERR133937
ERR133938
ERR133939
ERR133940
ERR133941
ERR133942
ERR133943
ERR133944
ERR133945
ERR133946
ERR133947
ERR133948
ERR133949
ERR133950
ERR133951
ERR133952
ERR133953
ERR133954
ERR133955
ERR133956
ERR133957
ERR133958
ERR133959
ERR133960
ERR133961
ERR133962
ERR133963
ERR133964
ERR133965
ERR133966
ERR133967
ERR133968
ERR133969
ERR133970
ERR133971
ERR133973
ERR133974
ERR133975
ERR133976
ERR133977
ERR133978
ERR133979
ERR133981
ERR133982
ERR133983
ERR133984
ERR133985
ERR133987
ERR133988
ERR133989
ERR1367610
ERR1367611
ERR1367612
ERR1367613
ERR1367614
ERR1367615
ERR1367616
ERR1367617
ERR1367618
ERR1367619
ERR1367620
ERR1367621
ERR1367622
ERR1367623
ERR1367624
ERR1367625
ERR1367626
ERR1367627
ERR1367628
ERR1367629
ERR1367630
ERR1367631
ERR1367632
ERR1367633
ERR1367634
ERR1367635
ERR1367636
ERR1367637
ERR1367638
ERR1367639
ERR1367640
ERR1367641
ERR1367642
ERR1367643
ERR1367644
ERR1367645
ERR1367646
ERR1367647
ERR1367648
ERR1367649
ERR1367650
ERR1367651
ERR1367652
ERR1367653
ERR1367654
ERR1367655
ERR1367656
ERR1367657
ERR1367658
ERR1367659
ERR1367660
ERR1367661
ERR1367662
ERR1367663
ERR1367664
ERR1367665
ERR1367666
ERR1367667
ERR1367668
ERR1367669
ERR1367670
ERR1367671
ERR1367672
ERR1367673
ERR1367674
ERR1367675
ERR1367676
ERR1367677
ERR1367678
ERR1367679
ERR1367681
ERR1367682
ERR1367683
ERR1367684
ERR1367685
ERR1367686
ERR1367687
ERR1367688
ERR1367689
ERR1367690
ERR1367691
ERR1367692
ERR137191
ERR137192
ERR137193
ERR137194
ERR137195
ERR137196
ERR137197
ERR137198
ERR137199
ERR137200
ERR137201
ERR137202
ERR137203
ERR137205
ERR137206
ERR137207
ERR137208
ERR137209
ERR137210
ERR137211
ERR137212
ERR137213
ERR137214
ERR137215
ERR137216
ERR137217
ERR137218
ERR137219
ERR137220
ERR137221
ERR137223
ERR137224
ERR137225
ERR137226
ERR137227
ERR137228
ERR137229
ERR137230
ERR137231
ERR137232
ERR137233
ERR137234
ERR137235
ERR137236
ERR137237
ERR137238
ERR137239
ERR137240
ERR137241
ERR137242
ERR137243
ERR137244
ERR137245
ERR137246
ERR137247
ERR137248
ERR137249
ERR137250
ERR137251
ERR137252
ERR137253
ERR137254
ERR137255
ERR137256
ERR137257
ERR137258
ERR137259
ERR137260
ERR137261
ERR137262
ERR137263
ERR137264
ERR137265
ERR137266
ERR137267
ERR137268
ERR137269
ERR137270
ERR137271
ERR137272
ERR137273
ERR137274
ERR137275
ERR137276
ERR137277
ERR137278
ERR137279
ERR137280
ERR137281
ERR137282
ERR137283
ERR137284
ERR137285
ERR144542
ERR144544
ERR144545
ERR144546
ERR144547
ERR144548
ERR144549
ERR144550
ERR144551
ERR144552
ERR144553
ERR144554
ERR144555
ERR144556
ERR144557
ERR144558
ERR144559
ERR144560
ERR144561
ERR144562
ERR144563
ERR144564
ERR144565
ERR144566
ERR144567
ERR144569
ERR144570
ERR144571
ERR144572
ERR144573
ERR144574
ERR144575
ERR144576
ERR144577
ERR144578
ERR144579
ERR144580
ERR144581
ERR144582
ERR144584
ERR144585
ERR144586
ERR144587
ERR144588
ERR144589
ERR144590
ERR144591
ERR144592
ERR144593
ERR144594
ERR144595
ERR144596
ERR144597
ERR144598
ERR144599
ERR144600
ERR144601
ERR144602
ERR144603
ERR144604
ERR144605
ERR144606
ERR144607
ERR144608
ERR144609
ERR144610
ERR144611
ERR144613
ERR144614
ERR144615
ERR144616
ERR144617
ERR144618
ERR144619
ERR144620
ERR144621
ERR144622
ERR144623
ERR144624
ERR144625
ERR144626
ERR144627
ERR144628
ERR144629
ERR144630
ERR144631
ERR144632
ERR144633
ERR144634
ERR144635
ERR144636
ERR1559736
ERR1559737
ERR1559738
ERR1559739
ERR1559740
ERR1559741
ERR1559742
ERR1559743
ERR1577244
ERR1577245
ERR1577246
ERR1577247
ERR1577249
ERR1577250
ERR1577251
ERR1577252
ERR158569
ERR158570
ERR158571
ERR158572
ERR158573
ERR158574
ERR158575
ERR158576
ERR158577
ERR158578
ERR158579
ERR158580
ERR158581
ERR158582
ERR158584
ERR158585
ERR158586
ERR158587
ERR158588
ERR158589
ERR158590
ERR158591
ERR158592
ERR158593
ERR158594
ERR158595
ERR158596
ERR158597
ERR158598
ERR158599
ERR158600
ERR158601
ERR158602
ERR158603
ERR158604
ERR158605
ERR158606
ERR158607
ERR158608
ERR158609
ERR158610
ERR158611
ERR158612
ERR158613
ERR158614
ERR158615
ERR158616
ERR161040
ERR161053
ERR161061
ERR161062
ERR161064
ERR161065
ERR161072
ERR161079
ERR161082
ERR161083
ERR161086
ERR161107
ERR161118
ERR161145
ERR161167
ERR161169
ERR161192
ERR161198
ERR161199
ERR161200
ERR1633775
ERR1633776
ERR1633777
ERR1633778
ERR1633779
ERR1633780
ERR1633781
ERR1633782
ERR1633783
ERR1633784
ERR1633785
ERR1633786
ERR1633787
ERR1633788
ERR1633789
ERR1633790
ERR1633791
ERR1633792
ERR1633793
ERR1633794
ERR1633795
ERR1633796
ERR1633797
ERR1633798
ERR1633799
ERR1633800
ERR1633801
ERR1633802
ERR1633803
ERR1633804
ERR1633805
ERR1633806
ERR1633807
ERR1633808
ERR1633809
ERR1633810
ERR1633811
ERR1633812
ERR1633813
ERR1633814
ERR1633815
ERR1633816
ERR1633817
ERR1633818
ERR1633819
ERR1633820
ERR1633821
ERR1633822
ERR1633823
ERR1633824
ERR1633825
ERR1633826
ERR1633827
ERR1633828
ERR1633829
ERR1633830
ERR1633831
ERR1633832
ERR1633833
ERR1633834
ERR1633835
ERR1633836
ERR1633837
ERR1633838
ERR1633839
ERR1633840
ERR1633841
ERR1633842
ERR1633843
ERR1633844
ERR1633845
ERR1633846
ERR1633847
ERR1633848
ERR1633849
ERR1633850
ERR1633851
ERR1633852
ERR1633853
ERR1633854
ERR1633855
ERR1633856
ERR1633857
ERR1633858
ERR1633859
ERR1633860
ERR1633861
ERR1633864
ERR1633865
ERR1633866
ERR1633867
ERR1633868
ERR1633869
ERR1633870
ERR1633871
ERR1633872
ERR1633873
ERR1633874
ERR1633875
ERR1633876
ERR1633877
ERR1633878
ERR1633879
ERR1633881
ERR1633882
ERR1633883
ERR1633884
ERR1633885
ERR1633886
ERR1633888
ERR1633889
ERR1633890
ERR1633891
ERR1633892
ERR1633893
ERR1633894
ERR1633895
ERR1633896
ERR1633897
ERR1633898
ERR1633899
ERR1633900
ERR1633901
ERR1633902
ERR1633903
ERR1633904
ERR1633905
ERR1633906
ERR1633907
ERR1633908
[truncated: 38,521 more rows]
